# Supplementary material for: EGAsubmitter: A software to automate submission of nucleic acid sequencing data to the European Genome-phenome Archive
Source: Front Bioinform. 2023 Mar 30;3:1143014. doi: 10.3389/fbinf.2023.1143014 (PMC10098081; doi:10.3389/fbinf.2023.1143014)
Supplement: Supplementary file 2 [file DataSheet1.CSV]

alias	title	description	caseOrControlId	genderId	organismPart	cellLine	region	phenotype	subjectId	anonymizedName	bioSampleId	sampleAge	sampleDetail	attributes.tag	attributes.value	fileName	filePath	fileName.bam	filePath.bam
Sample.RTV.ABCXYZ	Whatever the title is	Abstract summary	1	1	Lung	LUDLU-1	Superior Lobe	Non-Small-Cell Lung Cancer (NSCLC)	RTV	unknown	RTV.ABCXYZ	40				File.RTV.ABCXYZ_R1_fastq.gz	/absolute/path/to/the/file/File.RTV.ABCXYZ_R1_fastq.gz
Sample.GYH.DEFXYZ	Whatever the title is	Abstract summary	0	0	Lung	LUDLU-1	Middle Lobe	Non-Small-Cell Lung Cancer (NSCLC)	GYH	unknown	GYH.DEFXYZ					File.GYH.DEFXYZ_R1_fastq.gz	/absolute/path/to/the/file/File.GYH.DEFXYZ_R1_fastq.gz
Sample_a.SAS.GHIXYZ	Whatever the title is	Abstract summary	1	0	Lung	LUDLU-1	Superior Lobe	Non-Small-Cell Lung Cancer (NSCLC)	SAS	caius	SAS.GHIXYZ	74				File_a.SAS.GHIXYZ_R1_fastq.gz	/absolute/path/to/the/file/File_a.SAS.GHIXYZ_R1_fastq.gz
Sample_b.SAS.GHIXYZ	Whatever the title is	Abstract summary	0	0	Lung	LUDLU-1	Superior Lobe	Non-Small-Cell Lung Cancer (NSCLC)	SAS	caius	SAS.GHIXYZ	74				File_b.SAS.GHIXYZ_R1_fastq.gz	/absolute/path/to/the/file/File_b.SAS.GHIXYZ_R1_fastq.gz
Sample.QWE.YKLXYZ	Whatever the title is	Abstract summary	1	2	Lung	LUDLU-1	Inferior Lobe	Non-Small-Cell Lung Cancer (NSCLC)	QWE	unknown	QWE.YKLXYZ					File.QWE.YKLXYZ_R1_fastq.gz	/absolute/path/to/the/file/File.QWE.YKLXYZ_R1_fastq.gz
